# Supplementary material for: Concave Magnetic-Responsive Hydrogel Discs for Enhanced Bioassays
Source: Biosensors (Basel). 2024 Dec 5;14(12):596. doi: 10.3390/bios14120596 (PMC11674732; doi:10.3390/bios14120596)
Supplement: Supplementary file 1 [file biosensors-14-00596-s001.zip]

Archive with 3 entries (3 files):
- Videos/Video S1 - Concentration of lysozyme in concave and hemispherical hydrogel discs and droplets over time..mp4
- Videos/Video S2 -Demonstration of moving CMDs within a solution drop by sliding the microscope slide.mp4
- Videos/Video S3 - Comparison of the dissolution of concave and hemispherical magnetic-responsive hydrogel discs in an EDTA solution over time.mp4
